# Supplementary material for: BlockDroid: detection of Android malware from images using lightweight convolutional neural network models with ensemble learning and blockchain for mobile devices
Source: PeerJ Comput Sci. 2025 May 30;11:e2918. doi: 10.7717/peerj-cs.2918 (PMC12192715; doi:10.7717/peerj-cs.2918)
Supplement: Supplemental Information 2 [file peerj-cs-11-2918-s002.py]

import numpy as np
import tensorflow as tf
from tensorflow.keras.models import Model
from tensorflow.keras.layers import Input, Dense, Conv2D, MaxPooling2D, Flatten, Dropout
from tensorflow.keras.applications import EfficientNetB0, MobileNetV2
from tensorflow.keras.optimizers import Adam
from tensorflow.keras.preprocessing.image import ImageDataGenerator
from sklearn.model_selection import train_test_split
from sklearn.ensemble import StackingClassifier
from sklearn.linear_model import LogisticRegression
from sklearn.metrics import accuracy_score, precision_score, recall_score, f1_score
import os


data_dir = 'dex_images'
batch_size = 32
img_height, img_width = 224, 224


train_datagen = ImageDataGenerator(rescale=1./255, validation_split=0.2)
train_generator = train_datagen.flow_from_directory(
    data_dir,
    target_size=(img_height, img_width),
    batch_size=batch_size,
    class_mode='binary',
    subset='training'
)
validation_generator = train_datagen.flow_from_directory(
    data_dir,
    target_size=(img_height, img_width),
    batch_size=batch_size,
    class_mode='binary',
    subset='validation'
)


def build_efficientnetb0(input_shape):
    base_model = EfficientNetB0(weights=None, include_top=False, input_shape=input_shape)
    x = base_model.output
    x = Flatten()(x)
    x = Dense(1, activation='sigmoid')(x)
    model = Model(inputs=base_model.input, outputs=x)
    model.compile(optimizer=Adam(learning_rate=0.001), loss='binary_crossentropy', metrics=['accuracy'])
    return model


def build_mobilenetv2(input_shape):
    base_model = MobileNetV2(weights=None, include_top=False, input_shape=input_shape)
    x = base_model.output
    x = Flatten()(x)
    x = Dense(1, activation='sigmoid')(x)
    model = Model(inputs=base_model.input, outputs=x)
    model.compile(optimizer=Adam(learning_rate=0.001), loss='binary_crossentropy', metrics=['accuracy'])
    return model


def build_custom_model(input_shape):
    inputs = Input(shape=input_shape)
    x = Conv2D(32, (3, 3), activation='relu')(inputs)
    x = MaxPooling2D((2, 2))(x)
    x = Conv2D(64, (3, 3), activation='relu')(x)
    x = MaxPooling2D((2, 2))(x)
    x = Conv2D(128, (3, 3), activation='relu')(x)
    x = MaxPooling2D((2, 2))(x)
    x = Flatten()(x)
    x = Dropout(0.5)(x)
    x = Dense(64, activation='relu')(x)
    x = Dense(1, activation='sigmoid')(x)
    model = Model(inputs, outputs=x)
    model.compile(optimizer=Adam(learning_rate=0.001), loss='binary_crossentropy', metrics=['accuracy'])
    return model

input_shape = (img_height, img_width, 3)
efficientnetb0_model = build_efficientnetb0(input_shape)
mobilenetv2_model = build_mobilenetv2(input_shape)
custom_model = build_custom_model(input_shape)


efficientnetb0_model.fit(train_generator, epochs=250, validation_data=validation_generator)
mobilenetv2_model.fit(train_generator, epochs=250, validation_data=validation_generator)
custom_model.fit(train_generator, epochs=250, validation_data=validation_generator)


def get_intermediate_output(model, generator):
    intermediate_layer_model = Model(inputs=model.input, outputs=model.layers[-2].output)
    intermediate_output = intermediate_layer_model.predict(generator)
    return intermediate_output

X_train_efficientnetb0 = get_intermediate_output(efficientnetb0_model, train_generator)
X_train_mobilenetv2 = get_intermediate_output(mobilenetv2_model, train_generator)
X_train_custom = get_intermediate_output(custom_model, train_generator)

X_test_efficientnetb0 = get_intermediate_output(efficientnetb0_model, validation_generator)
X_test_mobilenetv2 = get_intermediate_output(mobilenetv2_model, validation_generator)
X_test_custom = get_intermediate_output(custom_model, validation_generator)


X_train_stacked = np.hstack((X_train_efficientnetb0, X_train_mobilenetv2, X_train_custom))
X_test_stacked = np.hstack((X_test_efficientnetb0, X_test_mobilenetv2, X_test_custom))


stacking_model = StackingClassifier(
    estimators=[
        ('efficientnetb0', LogisticRegression(max_iter=1000)),
        ('mobilenetv2', LogisticRegression(max_iter=1000)),
        ('custom', LogisticRegression(max_iter=1000))
    ],
    final_estimator=LogisticRegression(max_iter=1000)
)


y_train = train_generator.classes
y_test = validation_generator.classes

stacking_model.fit(X_train_stacked, y_train)
y_pred = stacking_model.predict(X_test_stacked)


accuracy = accuracy_score(y_test, y_pred)
precision = precision_score(y_test, y_pred)
recall = recall_score(y_test, y_pred)
f1 = f1_score(y_test, y_pred)


print(f"Stacking Ensemble Model Accuracy: {accuracy:.4f}")
print(f"Stacking Ensemble Model Precision: {precision:.4f}")
print(f"Stacking Ensemble Model Recall: {recall:.4f}")
print(f"Stacking Ensemble Model F1 Score: {f1:.4f}")
