# Supplementary material for: BlockDroid: detection of Android malware from images using lightweight convolutional neural network models with ensemble learning and blockchain for mobile devices
Source: PeerJ Comput Sci. 2025 May 30;11:e2918. doi: 10.7717/peerj-cs.2918 (PMC12192715; doi:10.7717/peerj-cs.2918)
Supplement: Supplemental Information 3 [file peerj-cs-11-2918-s003.py]

import sys
import math  
from androguard.core.bytecodes.apk import APK
from PIL import Image

def get_dex_bytes(apk: APK) -> bytes:
    for f in apk.get_files():
        if f.endswith(".dex"):
            yield apk.get_file(f)

def generate_png(apk: APK, filename: str, folder: str):
    stream = b""
    for s in get_dex_bytes(apk):
        stream += s
    current_len = len(stream)
    max_pixels = 65500  
    width = int(current_len ** 0.5)
    height = math.ceil(current_len / width)
    
    if width * height > max_pixels:
        width = int(max_pixels ** 0.5)
        height = math.ceil(max_pixels / width)
        stream = stream[:width * height]

    image = Image.frombytes(mode='L', size=(width, height), data=stream)
    image.save(f"{folder}/{filename}.jpg")
    
if __name__ == "__main__":
    if len(sys.argv) < 3:
        raise Exception("[!] Usage: python3 dex_convert_img.py APK DESTINATION")
    else:
        filename = sys.argv[1]
        destination_folder = sys.argv[2]
    try:
        apk = APK(filename)
        generate_png(apk, filename, destination_folder)
        print(f"Image successfully generated from {filename}")
    except Exception as e:
        print("[!] An exception occurred with: {}".format(filename))
        print("Exception: {}".format(e))
